# Supplementary material for: Influence of Distinct Maternal Cytomegalovirus-Specific Neutralizing and Fc Receptor-Binding Responses on Congenital Cytomegalovirus Transmission in HIV-Exposed Neonates
Source: Viruses. 2025 Feb 26;17(3):325. doi: 10.3390/v17030325 (PMC11946089; doi:10.3390/v17030325)
Supplement: Supplementary file 1 [file viruses-17-00325-s001.zip]

Archive with 1 entries (1 files):
- viruses-3466932-supplementary.pdf
